# Supplementary material for: Exploiting the Potential of Magnetic Nanoparticles for Rapid Diagnosis Tests (RDTs): Nanoparticle-Antibody Conjugates and Color Development Strategies
Source: Diagnostics (Basel). 2023 Sep 23;13(19):3033. doi: 10.3390/diagnostics13193033 (PMC10572869; doi:10.3390/diagnostics13193033)
Supplement: Supplementary file 1 [file diagnostics-13-03033-s001.zip]

Archive with 1 entries (1 files):
- diagnostics-2560771-supplementary.pdf
